# Supplementary material for: Salivary Biomarkers Analysis and Neurobehavioral Assessment in Nurses Working Rotation Shifts: A Pilot Study
Source: Int J Environ Res Public Health. 2023 Apr 3;20(7):5376. doi: 10.3390/ijerph20075376 (PMC10094107; doi:10.3390/ijerph20075376)
Supplement: Supplementary file 1 [file ijerph-20-05376-s001.zip]

Archive with 1 entries (1 files):
- ijerph-2187711-supplementary.pdf
